# Supplementary material for: Management of chickpea Ascochyta blight using fungicides and cultivar resistance improves grain yield, quality, and grower profitability
Source: Front Plant Sci. 2022 Oct 3;13:942220. doi: 10.3389/fpls.2022.942220 (PMC9638893; doi:10.3389/fpls.2022.942220)
Supplement: Supplementary file 1 [file Data_Sheet_1.xlsx]

## Sheet: S1 - Disease Severity - Horsham
Additional Chickpea Ascochyta blight disease severity assesments (% on each date) for the significant factors in the fungicide by cultivar experiments at Horsham during 2018 to 2020. Data is logit transformed with values in parentheses showing back-transformed means. Significant pairwise differences between cultivar or fungicide treatment within an experiment (year) do not have letters in common.
Treatment Number	Seed Treatment	Fungicide Active	Timing	2018-09-13	2019-08-14	2020-09-23	2020-09-11		13/10/2020a	2020-11-04
				Mean	Mean	Mean	PBA Striker	Genesis090	Mean	PBA Striker	Genesis090
1	Untreated			(23) -1.2 b	(45) -0.18 ± 0.49 d	(38) -0.49 d	(24) -1.17 h	(20) -1.38 gh	(50) -0.01 d	(86) 1.83 f	(7) -2.58 bcd
2	Thiram + Thiabendazole	Captan	Preventative	(4) -3.16 ab	(37) -0.52 cd	(7) -2.66 bcd	(12) -1.98 fgh	(9) -2.26 fgh	(21) -1.32 cd	(50) -0.01 ef	(1) -4.24 ab
3		Chlorothalonil		(5) -3.05 ab	(7) -2.64 bc	(4) -3.3 abc	(7) -2.67 defgh	(6) -2.73 defgh	(10) -2.15 bc	(49) -0.03 ef	(1) -4.5 ab
4		Propiconozole		(1) -4.22 a	(13) -1.94 bcd	(4) -3.15 abc	(8) -2.46 efgh	(6) -2.73 defgh	(8) -2.42 bc	(39) -0.46 de	(0) -5.54 a
5		Tebuconazole + Azoxystrobin		(6) -2.8 ab	(8) -2.43 bcd	(2) -3.77 abc	(3) -3.34 cdefg	(1) -4.82 ab	(5) -2.99 b	(31) -0.79 de	(1) -5.25 a
6		Bixafen + Prothioconazole		(2) -3.81 a	(2) -4.18 ab	(1) -5 ab	(1) -4.69 abcd	(1) -4.28 abcde	(0) -5.37 a	(14) -1.84 cde	(1) -4.6 ab
7		Tebuconazole + Azoxystrobin	Post Infection	(5) -3.05 ab	(33) -0.73 cd	(10) -2.16 cd	(16) -1.62 fgh	(8) -2.45 efgh	(20) -1.4 cd	(45) -0.19 ef	(1) -4.67 ab
8		Bixafen + Prothioconazole		(3) -3.46 ab	(23) -1.21 cd	(5) -2.96 abc	(15) -1.72 fgh	(7) -2.63 efgh	(8) -2.49 bc	(43) -0.27 def	(2) -4.03 abc
9	Fluxapyroxad	Bixafen + Prothioconazole		(1) -4.38 a	(29) -0.89 cd	(3) -3.54 abc	(11) -2.09 fgh	(3) -3.42 bcdef	(5) -2.94 bc	(41) -0.38 def	(1) -5.19 a
10	Full Control			(1) -4.51 a	(0) -5.3 a	(0) -5.3 a	(1) -5.17 abc	(0) -5.43 a	(0) -5.41 a	(1) -4.62 ab	(1) -5.23 a
	Timing Comparison
	Preventative (T5, T6)			(4) -3.3	(5) -3.3	(1) -4.39	(2) -4.01	(1) -4.55	(3) -4.18	(22) -1.32	(1) -4.93
	Post Infection (T7, T8)			(4) -3.25	(28) -0.97	(8) -2.56	(16) -1.67	(7) -2.54	(14) -1.94	(44) -0.23	(1) -4.35
	P Value of timing comparison			0.930777	<0.001	<0.001	<0.001	<0.001	<0.001	0.011035	0.178926
	Cultivar
	PBA Striker			(5) -2.89 b	(18) -1.48 b	(6) -2.84 b			(11) -2.09 b
	Genesis 090			(2) -3.84 a	(7) -2.52 a	(3) -3.63 a			(4) -3.21 a
				P Value	P Value	P Value	P Value		P Value	P Value
	Cultivar			0.001	<0.001	<0.001	<0.001		<0.001	<0.001
	Fungicide strategy			0.005	<0.001	0.001	<0.001		<0.001	<0.001
	Cultivar x Fungicide			0.55	0.3	0.094	0.033		0.12	<0.001
aThere was a significant (P=0.025) linear row effect in the 13/10/2020 disease severity assessment which was added to the statistical model as a covariate.

## Sheet: S2 - Disease Severity - Curyo
Additional Chickpea Ascochyta blight disease severity assesments (% on each date) for the significant factors in the fungicide by cultivar experiments at Curyo during 2019 to 2020. Data is logit transformed with values in parentheses showing back-transformed means. Significant pairwise differences between cultivar or fungicide treatment within an experiment (year) do not have letters in common.
Treatment Number	Seed Treatment	Fungicide Active	Timing	2019-07-22	2019-08-12		2019-08-27		2020-09-02		2020-09-30
				Mean	PBA Striker	Genesis090	PBA Striker	Genesis090	PBA Striker	Genesis090	PBA Striker	Genesis090
1	Untreated			(4) -3.28 d	(71) 0.88 hi	(3) -3.32 abcde	(88) 1.98 j	(40) -0.41 cdefg	(90) 2.21 k	(68) 0.74 j	(89) 2.11 f	(22) -1.29 e
2	Thiram + Thiabendazole	Captan	Preventative	(3) -3.6 bcd	(59) 0.38 gi	(10) -2.24 abcdefh	(82) 1.51 ij	(44) -0.23 defg	(37) -0.51 ghi	(16) -1.66 cdef	(25) -1.08 e	(2) -4.08 abcd
3		Chlorothalonil		(1) -4.72 abc	(6) -2.81 abcdef	(2) -3.9 abcd	(55) 0.2 fghi	(24) -1.16 bcdf	(7) -2.55 bcd	(7) -2.58 bc	(2) -4.08 abcd	(1) -4.69 abc
4		Propiconozole		(2) -3.74 bcd	(46) -0.16 fghi	(8) -2.39 abcdefg	(79) 1.35 hij	(41) -0.38 cdefg	(30) -0.84 fgh	(20) -1.41 defg	(29) -0.91 e	(2) -4.08 abcd
5		Tebuconazole + Azoxystrobin		(1) -4.35 abcd	(50) 0.01 ± 0.66 efghi	(9) -2.35 abcdefg	(61) 0.45 ghi	(33) -0.72 bcdefg	(12) -2.02 bcde	(5) -2.85 b	(11) -2.11 cde	(2) -4.08 abcd
6		Bixafen + Prothioconazole		(1) -4.9 ab	(14) -1.8 bdefghi	(1) -4.49 ac	(31) -0.81 bcdefg	(15) -1.74 b	(6) -2.76 b	(5) -2.95 b	(5) -2.85 bcde	(0) -5.3 a
7		Tebuconazole + Azoxystrobin	Post Infection	(3) -3.39 cd	(19) -1.42 cdefghi	(4) -3.06 abcdef	(51) 0.02 egh	(18) -1.48 bcd	(33) -0.7 fghi	(12) -2.02 bcde	(20) -1.41 e	(2) -4.08 abcd
8		Bixafen + Prothioconazole		(4) -3.06 d	(4) -3.06 abcdef	(3) -3.47 abcd	(22) -1.25 bcde	(14) -1.79 b	(44) -0.26 hij	(19) -1.48 defg	(11) -2.04 de	(1) -4.69 abc
9	Fluxapyroxad	Bixafen + Prothioconazole		(2) -3.84 abcd	(3) -3.42 abcd	(1) -4.69 ab	(17) -1.59 bc	(16) -1.66 bc	(59) 0.38 ij	(26) -1.05 efgh	(15) -1.76 de	(4) -3.29 abcde
10	Full Control			(1) -5.17 a	(0) -5.3 a	(0) -5.3 a	(1) -4.45 a	(1) -5.06 a	(0) -5.32 a	(1) -5.29 a	(0) -5.3 ab	(0) -5.3 ab
	Timing Comparison
	Preventative (T5, T6)			(1) -4.62	(32) -0.9	(5) -3.42	(46) -0.18	(24) -1.23	(9) -2.39	(5) -2.9	(8) -2.48	(1) -4.69
	Post Infection (T7, T8)			(3) -3.45	(12) -2.24	(4) -3.26	(36) -0.61	(16) -1.64	(38) -0.48	(15) -1.75	(16) -1.73	(1) -4.39
	P Value of timing comparison			<0.001	0.023329	0.785179	0.081917	0.090639	<0.001	<0.001	0.112752	0.520264
	Cultivar
	PBA Striker			(2) -3.8 b
	Genesis 090			(1) -4.21 a
				P Value	P Value		P Value		P Value		P Value
	Cultivar			<0.001	<0.001		<0.001		<0.001		<0.001
	Fungicide strategy			<0.001	<0.001		<0.001		<0.001		<0.001
	Cultivar x Fungicide			0.348	<0.001		<0.001		<0.001		0.006

## Sheet: S3 - Seed Size Index
Seed Size Index (SSI, mm) for the significant factors in the fungicide by cultivar experiments at Curyo and Horsham in the presence of Ascochyta blight. Significant pairwise differences between cultivar or fungicide treatment within an experiment (year) do not have letters in common.
Treatment Number	Seed Treatment	Fungicide Active	Timing	Curyo				Horsham
				2018	2019	2020		2018	2020
				Mean	Mean	PBA Striker	Genesis 090	Mean	Mean
1	Untreated			5.8 ab		a	5.4 bc
2	Thiram + Thiabendazole	Captan	Preventative	5.9 b		4.8 a	5.5 c
3		Chlorothalonil		5.9 b		4.7 a	5.5 c
4		Propiconozole		5.7 a		5 ab	5.5 c
5		Tebuconazole + Azoxystrobin		5.9 b		4.7 a	5.5 c
6		Bixafen + Prothioconazole		5.9 b		4.8 a	5.6 c
7		Tebuconazole + Azoxystrobin	Post Infection	5.9 b		4.9 a	5.7 c
8		Bixafen + Prothioconazole		5.8 ab		4.6 a	5.6 c
9	Fluxapyroxad	Bixafen + Prothioconazole		5.8 ab		4.7 a	5.6 c
10	Full Control			5.9 b		4.8 a	5.8 c
	Timing Comparison
	Preventative (T5, T6)			5.9		4.8	5.5
	Post Infection (T7, T8)			5.8		4.7	5.7
	P Value of timing comparison			0.080854		0.788444	0.060337
	Cultivar
	PBA Striker			5.6 a	5.1 a			5.5 a	5.5 a
	Genesis 090			6.1 b	5.8 b			5.8 b	5.7 b
				P Value	P Value	P Value		P Value	P Value
	Cultivar			<0.001	<0.001	<0.001		<0.001	<0.001
	Fungicide strategy			<0.001	0.16	<0.001		0.285	0.947
	Cultivar x Fungicide			0.883	0.086	<0.001		0.818	0.183
aThere was a significant (P=0.008) linear row effect in the Curyo 2019 experiment which was added to the statistical model as a covariate.
Seed Size Index (SSI, mm) at Nhill during 2020 where a significant interaction (P<0.05) detected between the chemical management strategies and cultivar. Significant pairwise differences between cultivar or fungicide treatment within an experiment (year) do not have letters in common.
Treatment Number	Seed Treatment	Fungicide Active	Timing	Seed Size Index - Nhill
1	Untreated			5.6 ab
2	Thiram + Thiabendazole	Trichoderma	Preventative	5.5 a
3		Chlorothalonil		5.7 cd
4		Bixafen + Prothioconazole		5.7 bcd
5		Fludioxonil + Pydiflumetofen		5.7 d
6		Bixafen + Prothioconazole	Post Infection	5.6 abc
7		Fludioxonil + Pydiflumetofen		5.6 abcd
8	Full Control			5.7 bcd
	Timing Comparison
	Preventative (T5, T6)			5.7
	Post Infection (T7, T8)			5.6
	P Value of timing comparison			<0.001
	Cultivar
	PBA Striker			5.3 a
	Genesis 090			6 b
				P Value
	Cultivar			<0.001
	Fungicide strategy			<0.001
	Cultivar x Fungicide strategy			0.129

## Sheet: S4 - Disease Severity - Nhill
Additional Chickpea Ascochyta blight disease severity assesments (% on each date) for the significant factors in the fungicide by cultivar experiments at Nhill during 2020. Data is logit transformed with values in parentheses showing back-transformed means. Significant pairwise differences between cultivar or fungicide treatment within an experiment (year) do not have letters in common.
Treatment Number	Seed Treatment	Fungicide Active	Timing	2020-09-07		2020-09-23		2020-10-13		2020-11-04
				PBA Striker	Genesis090	PBA Striker	Genesis090	PBA Striker	Genesis090	PBA Striker	Genesis090
1	Untreated			(64) 0.58 ef	(48) -0.1 cdef	(75) 1.08 f	(52) 0.09 e	(77) 1.2 d	(21) -1.3 c	(84) 1.63 e	(4) -3.29 abc
2	Thiram + Thiabendazole	Trichoderma	Preventative	(67) 0.71 f	(41) -0.35 cde	(74) 1.07 f	(47) -0.11 e	(82) 1.5 d	(22) -1.25 c	(90) 2.18 e	(2) -3.73 ab
3		Chlorothalonil		(18) -1.49 cd	(10) -2.16 b	(25) -1.1 cd	(12) -2 b	(27) -0.98 c	(1) -5.26 a	(15) -1.76 bcd	(0) -5.3 a
4		Bixafen + Prothioconazole		(2) -4.02 a	(2) -3.9 a	(0) -5.3 a	(0) -5.3 a	(17) -1.61 bc	(1) -4.76 a	(28) -0.96 d	(0) -5.3 a
5		Fludioxonil + Pydiflumetofen		(0) -5.32 a	(1) -5.27 a	(1) -5.29 a	(0) -5.31 a	(1) -5.27 a	(1) -5.27 a	(18) -1.49 cd	(1) -4.69 a
6		Bixafen + Prothioconazole	Post Infection	(52) 0.1 def	(23) -1.19 bc	(51) 0.06 e	(19) -1.46 bc	(43) -0.29 cd	(1) -5.29 a	(58) 0.31 de	(1) -4.69 a
7		Fludioxonil + Pydiflumetofen		(49) -0.06 cdef	(46) -0.17 cdef	(43) -0.28 de	(35) -0.62 cde	(2) -3.7 ab	(1) -4.6 a	(23) -1.23 cd	(0) -5.3 a
8	Full Control			(0) -5.37 a	(1) -5.24 a	(0) -5.31 a	(0) -5.31 a	(0) -5.32 a	(0) -5.32 a	(0) -5.3 a	(0) -5.3 a
	Timing Comparison
	Preventative (T5, T6)			(1) -4.67	(1) -4.58	(0) -5.29	(0) -5.3	(9) -3.44	(1) -5.01	(23) -1.22	(1) -5
	Post Infection (T7, T8)			(51) 0.02	(35) -0.68	(47) -0.11	(27) -1.04	(23) -1.99	(1) -4.94	(40) -0.46	(1) -5
	P Value of timing comparison			<0.001	<0.001	<0.001	<0.001	<0.001	0.849826	0.069811	1
				P Value		P Value		P Value		P Value
	Cultivar			<0.001		<0.001		<0.001		<0.001
	Fungicide strategy			<0.001		<0.001		<0.001		<0.001
	Cultivar x Fungicide strategy			<0.001		<0.001		<0.001		<0.001
	Significant Row effect a					0.015a		0.015
aThere was a significant linear row effect in the disease severity assessment where a P value is provided which was added to the statistical model as a covariate.
